# Supplementary material for: Preliminary Study on the Clinical and Genetic Characteristics of Hereditary Spherocytosis in 15 Chinese Children
Source: Front Genet. 2021 Mar 18;12:652376. doi: 10.3389/fgene.2021.652376 (PMC8044778; doi:10.3389/fgene.2021.652376)
Supplement: Supplementary file 2 [file Presentation_2.zip]

Archive with 5 entries (4 files):
- supplementary material 2/1-Optical microscopeú¿10í┴100 magnificationú⌐.jpg
- supplementary material 2/2-Optical microscopeú¿10í┴100 magnificationú⌐.jpg
- supplementary material 2/3-Optical microscopeú¿10í┴100 magnificationú⌐.jpg
- supplementary material 2/4-Optical microscopeú¿10í┴100 magnificationú⌐.jpg
- supplementary material 2/
