# Supplementary material for: Preliminary Study on the Clinical and Genetic Characteristics of Hereditary Spherocytosis in 15 Chinese Children
Source: Front Genet. 2021 Mar 18;12:652376. doi: 10.3389/fgene.2021.652376 (PMC8044778; doi:10.3389/fgene.2021.652376)
Supplement: Supplementary file 3 [file Presentation_3.zip]

Archive with 1 entries (1 files):
- supplementary material 3.JPEG
