# Supplementary material for: Preliminary Study on the Clinical and Genetic Characteristics of Hereditary Spherocytosis in 15 Chinese Children
Source: Front Genet. 2021 Mar 18;12:652376. doi: 10.3389/fgene.2021.652376 (PMC8044778; doi:10.3389/fgene.2021.652376)
Supplement: Supplementary file 4 [file Presentation_4.zip]

Archive with 15 entries (14 files):
- supplementary material 4/
- supplementary material 4/ID-1.jpg
- supplementary material 4/ID-10.jpg
- supplementary material 4/ID-11.jpg
- supplementary material 4/ID-12.jpg
- supplementary material 4/ID-13.jpg
- supplementary material 4/ID-14.jpg
- supplementary material 4/ID-2.jpg
- supplementary material 4/ID-3.jpg
- supplementary material 4/ID-4.jpg
- supplementary material 4/ID-5.jpg
- supplementary material 4/ID-6.jpg
- supplementary material 4/ID-7.jpg
- supplementary material 4/ID-8.jpg
- supplementary material 4/ID-9.jpg
