# Supplementary material for: Preliminary Study on the Clinical and Genetic Characteristics of Hereditary Spherocytosis in 15 Chinese Children
Source: Front Genet. 2021 Mar 18;12:652376. doi: 10.3389/fgene.2021.652376 (PMC8044778; doi:10.3389/fgene.2021.652376)
Supplement: Supplementary file 7 [file Presentation_7.zip › supplementary material 7.XLSX]

## Sheet: Sheet1
RBC			HB			MCV			MCH			MCHC
Mann Whitney test			Mann Whitney test			Mann Whitney test			Mann Whitney test			Mann Whitney test
P value	0.0047		P value	0.0087		P value	0.4572		P value	0.8385		P value	0.0426
Exact or approximate P value?	Exact		Exact or approximate P value?	Exact		Exact or approximate P value?	Exact		Exact or approximate P value?	Exact		Exact or approximate P value?	Exact
P value summary	**		P value summary	**		P value summary	ns		P value summary	ns		P value summary	*
Significantly different (P < 0.05)?	Yes		Significantly different (P < 0.05)?	Yes		Significantly different (P < 0.05)?	No		Significantly different (P < 0.05)?	No		Significantly different (P < 0.05)?	Yes
One- or two-tailed P value?	Two-tailed		One- or two-tailed P value?	Two-tailed		One- or two-tailed P value?	Two-tailed		One- or two-tailed P value?	Two-tailed		One- or two-tailed P value?	Two-tailed
Sum of ranks in column A,B	58 , 62		Sum of ranks in column A,B	59.50 , 60.50		Sum of ranks in column A,B	86.50 , 33.50		Sum of ranks in column A,B	82 , 38		Sum of ranks in column A,B	63.50 , 56.50
Mann-Whitney U	3		Mann-Whitney U	4.5		Mann-Whitney U	18.5		Mann-Whitney U	23		Mann-Whitney U	8.5
Difference between medians			Difference between medians			Difference between medians			Difference between medians			Difference between medians
Median of column A	2.210, n=10		Median of column A	6.350, n=10		Median of column A	86.45, n=10		Median of column A	28.65, n=10		Median of column A	321.0, n=10
Median of column B	2.830, n=5		Median of column B	8.200, n=5		Median of column B	83.20, n=5		Median of column B	28.30, n=5		Median of column B	350.0, n=5
Difference: Actual	0.62		Difference: Actual	1.85		Difference: Actual	-3.25		Difference: Actual	-0.35		Difference: Actual	29
Difference: Hodges-Lehmann	0.755		Difference: Hodges-Lehmann	2.1		Difference: Hodges-Lehmann	-3.1		Difference: Hodges-Lehmann	-0.2		Difference: Hodges-Lehmann	25.5
PLT			HCT(%)			RDW-SD			RDW-CV			RET
Mann Whitney test			Mann Whitney test			Mann Whitney test			Mann Whitney test			Mann Whitney test
P value	0.8591		P value	0.0216		P value	0.8372		P value	0.371		P value	0.5135
Exact or approximate P value?	Exact		Exact or approximate P value?	Exact		Exact or approximate P value?	Exact		Exact or approximate P value?	Exact		Exact or approximate P value?	Exact
P value summary	ns		P value summary	*		P value summary	ns		P value summary	ns		P value summary	ns
Significantly different (P < 0.05)?	No		Significantly different (P < 0.05)?	Yes		Significantly different (P < 0.05)?	No		Significantly different (P < 0.05)?	No		Significantly different (P < 0.05)?	No
One- or two-tailed P value?	Two-tailed		One- or two-tailed P value?	Two-tailed		One- or two-tailed P value?	Two-tailed		One- or two-tailed P value?	Two-tailed		One- or two-tailed P value?	Two-tailed
Sum of ranks in column A,B	82 , 38		Sum of ranks in column A,B	61.50 , 58.50		Sum of ranks in column A,B	82 , 38		Sum of ranks in column A,B	88 , 32		Sum of ranks in column A,B	74 , 46
Mann-Whitney U	23		Mann-Whitney U	6.5		Mann-Whitney U	23		Mann-Whitney U	17		Mann-Whitney U	19
Difference between medians			Difference between medians			Difference between medians			Difference between medians			Difference between medians
Median of column A	299.0, n=10		Median of column A	18.35, n=10		Median of column A	71.05, n=10		Median of column A	24.35, n=10		Median of column A	245.5, n=10
Median of column B	279.0, n=5		Median of column B	22.90, n=5		Median of column B	64.50, n=5		Median of column B	22.90, n=5		Median of column B	297.5, n=5
Difference: Actual	-20		Difference: Actual	4.55		Difference: Actual	-6.55		Difference: Actual	-1.45		Difference: Actual	51.97
Difference: Hodges-Lehmann	-18		Difference: Hodges-Lehmann	4.9		Difference: Hodges-Lehmann	-3.7		Difference: Hodges-Lehmann	-1.95		Difference: Hodges-Lehmann	37.96
RET(%)			TBIL			DBIL			IDBL
Mann Whitney test			Mann Whitney test			Mann Whitney test			Mann Whitney test
P value	0.7679		P value	0.3097		P value	0.7463		P value	0.1292
Exact or approximate P value?	Exact		Exact or approximate P value?	Exact		Exact or approximate P value?	Exact		Exact or approximate P value?	Exact
P value summary	ns		P value summary	ns		P value summary	ns		P value summary	ns
Significantly different (P < 0.05)?	No		Significantly different (P < 0.05)?	No		Significantly different (P < 0.05)?	No		Significantly different (P < 0.05)?	No
One- or two-tailed P value?	Two-tailed		One- or two-tailed P value?	Two-tailed		One- or two-tailed P value?	Two-tailed		One- or two-tailed P value?	Two-tailed
Sum of ranks in column A,B	83 , 37		Sum of ranks in column A,B	71 , 49		Sum of ranks in column A,B	77 , 43		Sum of ranks in column A,B	67 , 53
Mann-Whitney U	22		Mann-Whitney U	16		Mann-Whitney U	22		Mann-Whitney U	12
Difference between medians			Difference between medians			Difference between medians			Difference between medians
Median of column A	13.34, n=10		Median of column A	45.45, n=10		Median of column A	12.50, n=10		Median of column A	25.28, n=10
Median of column B	8.780, n=5		Median of column B	51.40, n=5		Median of column B	15.00, n=5		Median of column B	40.90, n=5
Difference: Actual	-4.56		Difference: Actual	5.95		Difference: Actual	2.5		Difference: Actual	15.63
Difference: Hodges-Lehmann	-1.195		Difference: Hodges-Lehmann	25.7		Difference: Hodges-Lehmann	1.15		Difference: Hodges-Lehmann	24.28
